# Supplementary material for: A New Protocol of Computer-Assisted Image Analysis Highlights the Presence of Hemocytes in the Regenerating Cephalic Tentacles of Adult Pomacea canaliculata
Source: Int J Mol Sci. 2021 May 9;22(9):5023. doi: 10.3390/ijms22095023 (PMC8126035; doi:10.3390/ijms22095023)
Supplement: Supplementary file 1 [file ijms-22-05023-s001.zip]

Archive with 1 entries (1 files):
- ijms-1157896-supplementary.pdf
